# Supplementary material for: Brain-Derived Neurotrophic Factor in Multiple Sclerosis Disability: A Prospective Study
Source: Brain Sci. 2024 Feb 29;14(3):243. doi: 10.3390/brainsci14030243 (PMC10968117; doi:10.3390/brainsci14030243)
Supplement: Supplementary file 1 [file brainsci-14-00243-s001.zip]

Archive with 1 entries (1 files):
- brainsci-2880074-supplementary.pdf
